# Supplementary material for: Characterization and phylogenetic analysis of the complete mitochondrial genome of the medicinal fungus Laetiporus sulphureus
Source: Sci Rep. 2018 Jun 14;8:9104. doi: 10.1038/s41598-018-27489-9 (PMC6002367; doi:10.1038/s41598-018-27489-9)
Supplement: Supplementary file 2 — Supplementary tables [file 41598_2018_27489_MOESM2_ESM.xlsx]

## Sheet: Titile page
Scientific Reports
Characterization and phylogenetic analysis of the complete mitochondrial genome of the medicinal fungus Laetiporus sulphureus
Running title: Complete mitogenome of Laetiporus sulphureus
Qiang Li1,3, Mei Yang2#, Cheng Chen4#, Chuan Xiong1, Xin Jin1, Zuqin Chen1, Zhigang Pu1*, Wenli Huang1*
1. Biotechnology and Nuclear Technology Research Institute, Sichuan Academy of Agricultural Sciences, Chengdu 610061, Sichuan, P.R.China
2. Panzhihua City Academy of Agricultural and Forest Sciences, Panzhihua 617061, Sichuan, P.R.China
3. Key Laboratory of Bio-Resource and Eco-Environment of Ministry of Education, College of Life Sciences, Sichuan University, Chengdu 610065, Sichuan, P.R.China
4. Institute of plant protection, Sichuan Academy of Agricultural Sciences, Chengdu 610066, Sichuan, P.R.China
*Corresponding author:
Zhigang Pu (zhigangpu@126.com) and Wenli Huang (wenlih11@126.com)
Phone: +86-028-84592187;
*Present address: Sichuan Academy of Agricultural Sciences, 106 # Shizishan Rd, Chengdu 610061, Sichuan, China.
# Qiang Li, Mei Yang, and Cheng Chen contributed equally to this work

## Sheet: Table S1
Table S1 Gene features and organization of the Laetiporus sulphureus mitogenome
Start	Stop	Gene	Length	Strand	Intergenic nucleotides (bp)	Host gene of intron	Intron types	Notes
1	5834	cox1	5834	+	306
1	237	exon1	237	+
687	996	exon2	310	+
1558	1716	exon3	159	+
2243	2354	exon4	112	+
2738	2783	exon5	46	+
3692	3718	exon6	27	+
4346	4392	exon7	47	+
4720	4885	exon8	166	+
5352	5834	exon9	483	+
238	686	intron1	449	+		cox1	IB
997	1557	intron2	561	+		cox1	IB
1717	2242	intron3	526	+		cox1	ID
2355	2737	intron4	383	+		cox1	IB(3')
2784	3691	intron5	908	+		cox1	IB(3')
3166	3477	orf103	312	+			intronic ORFs	LAGLIDADG endonuclease
3719	4345	intron6	627	+		cox1	IB
4393	4719	intron7	327	+		cox1	IB
4886	5351	intron8	466	+		cox1	IB(3')
6288	6358	trnV(tac)	71	+	453
8030	8368	orf112	339	+			intronic ORFs	Hypothetical protein
7221	8717	cox2	1497	+	862
7221	7808	exon1	588	+
8567	8717	exon2	151	+
7809	8566	intron1	758	+		cox2	IB
8979	9281	orf100	303	+	261			Hypothetical protein
10911	10552	dpo_b2	360	-	1270			DNA polymerase type B
11364	10915	dpo_b2	450	-	3			DNA polymerase type B
14000	16061	rns	2062	+	2635
16258	16578	orf106	321	+	196			Hypothetical protein
18428	18500	trnM(cat)	73	+	1849
19995	19648	orf115	348	-	1147			Hypothetical protein
20421	21191	atp6	771	+	425
30326	29886	orf146	441	-	8694			Hypothetical protein
30425	30496	trnF(gaa)	72	+	98
31546	31238	orf102	309	-	741			Hypothetical protein
32213	31803	orf136	411	-	256			Hypothetical protein
33952	34176	atp9	225	+	1738
34241	34322	trnT(tag)	82	+	64
34808	34891	trnS(gct)	84	+	485
37109	38269	rps3	1161	+	2217
40285	40590	orf101	306	+	2015			Hypothetical protein
41029	41532	orf167	504	+	438			GIY-YIG nuclease domain superfamily and a DNA-binding helix-turn-helix
44425	44497	trnT(tgt)	73	+	2892
44554	44627	trnQ(ttg)	74	+	56
49244	51997	nad2	2754	+	4616
49244	49985	exon1	742	+
50997	51997	exon2	1001	+
49986	50996	intron1	1011	+		nad2	IB
50220	50627	orf135	408	+			intronic ORFs	LAGLIDADG DNA endonuclease family 2
50647	50943	orf95	297	+				LAGLIDADG DNA endonuclease family 2
51998	52402	nad3	405	+	0
55127	59594	rnL	4468	+	2724
55127	57076	exon1	1950	+
57230	57923	exon2	694	+
58082	58625	exon3	544	+
58915	59594	exon4	680	+
57077	57229	intron1	153	+		rnl	I(derived)
57924	58081	intron2	158	+		rnl	I(derived)
58626	58914	intron3	289	+		rnl	I(derived)
62952	63026	trnC(gca)	75	+	3357
63200	63355	atp8	156	+	173
65325	65407	trnY(gta)	83	+	1969
65835	65908	trnM(cat)	74	+	427
66014	66099	trnS(tga)	86	+	105
69068	69138	trnA(tgc)	71	+	2968
69872	70666	orf264	795	+	733			Hypothetical protein
71625	70747	orf292	879	-	80			DNA primase [Escherichia coli]
72184	72113	trnH(gtg)	72	-	487
72350	72279	trnK(ttt)	72	-	94
73877	73500	orf125	378	-	1149			Hypothetical protein
74079	74006	trnW(cca)	74	-	128
74462	74534	trnD(gtc)	73	+	382
74902	74973	trnR(tcg)	72	+	367
75648	76460	cox3	813	+	674
77764	79218	nad4	1455	+	1303
79498	79181	orf105	318	-	-38			Hypothetical protein
80440	80510	trnG(tcc)	71	+	941
80825	81655	orf276	831	+	314			Hypothetical protein
81830	82144	orf104	315	+	174			Hypothetical protein
83040	83110	trnR(tct)	71	+	895
83587	84675	nad1	1089	+	476
85588	85938	orf116	351	+	912			Hypothetical protein
88239	88310	trnI(gat)	72	+	2300
88575	88907	orf110	333	+	264			Hypothetical protein
89320	89634	orf104	315	+			intronic ORFs	Hypothetical protein
88910	91882	cob	2973	+	2
88910	89302	exon1	393	+
90069	90104	exon2	36	+
90599	90989	exon3	391	+
91554	91882	exon4	329	+
89303	90068	intron1	766	+		cob	ID
90105	90598	intron2	494	+		cob	ID
90990	91553	intron3	564	+		cob	ID
92386	92652	nad4L	267	+	503
92652	94649	nad5	1998	+	-1
95700	96317	nad6	618	+	1050
98665	98737	trnP(tgg)	73	+	2347
99328	99399	trnN(gtt)	72	+	590
100110	100193	trnL(taa)	84	+	710
100461	100532	trnM(cat)	72	+	267
100734	100805	trnE(ttc)	72	+	201

## Sheet: Table S2
Table S2 Codon usage analysis of different Polyporales species mitogenomes
AmAcid	Codon	Laetiporus sulphureus		Phlebia radiata		Trametes cingulata		Ganoderma lucidum		Ganoderma applanatum		Ganoderma meredithae		Ganoderma sinense
		Number	Frequency	Number	Frequency	Number	Frequency	Number	Frequency	Number	Frequency	Number	Frequency	Number	Frequency
Ala	GCG	149	0.00467759	399	0.00827303	51	0.00180512	26	0.00139657	50	0.00133551	29	0.00118765	42	0.0015818
	GCA	303	0.00951215	492	0.0102013	144	0.0050968	123	0.00660686	276	0.00737199	174	0.00712589	153	0.00576228
	GCT	386	0.0121178	889	0.0184329	263	0.00930875	133	0.00714401	362	0.00966906	211	0.00864117	205	0.0077207
	GCC	276	0.00866453	476	0.00986958	73	0.0025838	61	0.00327658	127	0.00339218	80	0.00327627	75	0.00282465
Cys	TGT	487	0.0152885	664	0.0137677	352	0.0124589	284	0.0152549	474	0.0126606	338	0.0138422	341	0.0128427
	TGC	301	0.00944936	557	0.0115491	171	0.00605245	131	0.00703658	195	0.00520847	151	0.00618396	173	0.00651552
Asp	GAT	443	0.0139072	586	0.0121504	501	0.0177326	265	0.0142343	690	0.01843	412	0.0168728	419	0.0157804
	GAC	249	0.00781691	286	0.00593004	121	0.00428273	98	0.00526401	162	0.00432704	122	0.00499631	162	0.00610124
Glu	GAG	392	0.0123061	461	0.00955856	197	0.00697271	135	0.00725144	284	0.00758567	168	0.00688017	237	0.00892588
	GAA	566	0.0177686	607	0.0125858	601	0.0212721	330	0.0177257	822	0.0219557	515	0.021091	522	0.0196595
Phe	TTT	1468	0.0460853	3266	0.0677186	1935	0.0684883	1121	0.0602138	2198	0.0587088	1472	0.0602834	1493	0.0562293
	TTC	708	0.0222264	603	0.0125029	506	0.0179096	347	0.0186389	649	0.0173349	472	0.01933	504	0.0189816
Gly	GGG	290	0.00910404	389	0.00806569	114	0.00403497	106	0.00569372	240	0.00641043	140	0.00573348	154	0.00579994
	GGA	363	0.0113957	418	0.00866698	327	0.011574	181	0.0097223	438	0.011699	245	0.0100336	253	0.00952847
	GGT	428	0.0134363	504	0.0104501	335	0.0118571	243	0.0130526	516	0.0137824	289	0.0118355	320	0.0120518
	GGC	252	0.00791109	497	0.010305	93	0.00329169	50	0.00268572	102	0.00272443	55	0.00225244	100	0.00376619
His	CAT	390	0.0122434	536	0.0111136	316	0.0111847	309	0.0165977	516	0.0137824	339	0.0138832	396	0.0149141
	CAC	327	0.0102656	266	0.00551535	119	0.00421194	133	0.00714401	215	0.00574267	122	0.00499631	177	0.00666616
Ile	ATA	896	0.0281283	1782	0.0369487	1550	0.0548614	866	0.0465166	1713	0.0457544	1243	0.0509051	1219	0.0459099
	ATT	1127	0.0353802	2068	0.0428788	1553	0.0549676	1007	0.0540903	1876	0.0501082	1376	0.0563519	1434	0.0540072
	ATC	511	0.0160419	652	0.0135188	473	0.0167416	305	0.0163829	614	0.0164	393	0.0160947	424	0.0159687
Lys	AAG	621	0.0194952	1076	0.0223102	584	0.0206704	422	0.0226675	782	0.0208873	535	0.0219101	658	0.0247816
	AAA	1321	0.0414705	3512	0.0728193	2001	0.0708243	1114	0.0598378	2539	0.067817	1566	0.064133	1783	0.0671513
Leu	TTG	596	0.0187104	929	0.0192623	403	0.014264	271	0.0145566	609	0.0162665	361	0.0147842	447	0.0168349
	TTA	1216	0.0381742	2586	0.0536192	1862	0.0659045	1082	0.0581189	2293	0.0612463	1458	0.05971	1516	0.0570955
	CTG	324	0.0101714	450	0.00933049	185	0.00654798	136	0.00730515	244	0.00651727	161	0.0065935	234	0.0088129
	CTA	678	0.0212846	1076	0.0223102	550	0.019467	329	0.017672	670	0.0178958	471	0.019289	543	0.0204504
	CTT	800	0.0251146	1109	0.0229945	584	0.0206704	394	0.0211635	750	0.0200326	504	0.0206405	486	0.0183037
	CTC	476	0.0149432	441	0.00914388	174	0.00615864	140	0.00752001	218	0.00582281	175	0.00716684	164	0.00617656
Met	ATG	383	0.0120236	583	0.0120882	501	0.0177326	310	0.0166514	611	0.0163199	394	0.0161356	496	0.0186803
Asn	AAT	1149	0.0360708	2064	0.0427958	1612	0.0570559	1012	0.0543589	2094	0.055931	1339	0.0548366	1456	0.0548358
	AAC	639	0.0200603	807	0.0167327	375	0.0132729	338	0.0181554	660	0.0176287	417	0.0170776	478	0.0180024
Pro	CCG	232	0.00728323	198	0.00410541	52	0.00184051	30	0.00161143	75	0.00200326	42	0.00172004	49	0.00184544
	CCA	437	0.0137188	392	0.00812789	127	0.0044951	124	0.00666058	316	0.0084404	194	0.00794496	192	0.00723109
	CCT	511	0.0160419	760	0.0157582	260	0.00920256	152	0.00816458	385	0.0102834	228	0.00933737	243	0.00915185
	CCC	392	0.0123061	364	0.00754733	84	0.00297314	83	0.00445829	176	0.00470098	108	0.00442297	108	0.00406749
Gln	CAG	345	0.0108307	415	0.00860478	173	0.00612324	150	0.00805715	283	0.00755896	176	0.0072078	247	0.0093025
	CAA	623	0.019558	873	0.0181011	460	0.0162815	345	0.0185314	763	0.0203798	454	0.0185928	564	0.0212413
Arg	AGG	426	0.0133735	779	0.0161521	307	0.0108661	273	0.014664	380	0.0101498	272	0.0111393	318	0.0119765
	AGA	635	0.0199347	895	0.0185573	660	0.0233604	372	0.0199817	829	0.0221427	496	0.0203129	563	0.0212037
	CGG	202	0.00634143	203	0.00420909	63	0.00222985	65	0.00349143	93	0.00248404	47	0.00192481	79	0.00297529
	CGA	257	0.00806806	198	0.00410541	87	0.00307932	85	0.00456572	118	0.00315179	54	0.00221148	123	0.00463242
	CGT	242	0.00759716	247	0.0051214	65	0.00230064	48	0.00257829	86	0.00229707	68	0.00278483	74	0.00278698
	CGC	134	0.00420669	369	0.007651	38	0.00134499	31	0.00166514	40	0.0010684	37	0.00151528	51	0.00192076
Ser	AGT	585	0.018365	776	0.0160899	605	0.0214137	411	0.0220766	774	0.0206736	508	0.0208043	519	0.0195466
	AGC	368	0.0115527	860	0.0178316	208	0.00736205	165	0.00886287	298	0.00795961	233	0.00954214	229	0.00862459
	TCG	288	0.00904125	193	0.00400174	93	0.00329169	65	0.00349143	124	0.00331205	93	0.00380867	88	0.00331425
	TCA	508	0.0159478	589	0.0122126	403	0.014264	305	0.0163829	688	0.0183766	424	0.0173642	432	0.01627
	TCT	782	0.0245495	800	0.0165875	551	0.0195024	359	0.0192835	830	0.0221694	538	0.0220329	459	0.0172868
	TCC	432	0.0135619	415	0.00860478	190	0.00672495	148	0.00794972	259	0.00691792	201	0.00823163	188	0.00708045
Thr	ACG	226	0.00709487	258	0.00534948	104	0.00368103	57	0.00306172	112	0.00299153	82	0.00335818	94	0.00354022
	ACA	508	0.0159478	612	0.0126895	391	0.0138392	311	0.0167052	682	0.0182163	388	0.0158899	444	0.0167219
	ACT	619	0.0194324	761	0.0157789	479	0.016954	262	0.0140732	733	0.0195785	415	0.0169957	399	0.0150271
	ACC	473	0.014849	434	0.00899874	171	0.00605245	171	0.00918515	317	0.00846711	185	0.00757638	234	0.0088129
Val	GTG	289	0.00907264	266	0.00551535	166	0.00587548	131	0.00703658	255	0.00681108	176	0.0072078	187	0.00704278
	GTA	464	0.0145665	753	0.015613	465	0.0164584	346	0.0185852	729	0.0194717	478	0.0195757	527	0.0198478
	GTT	672	0.0210963	800	0.0165875	474	0.016777	355	0.0190686	734	0.0196052	444	0.0181833	501	0.0188686
	GTC	302	0.00948076	277	0.00574343	141	0.00499062	116	0.00623086	199	0.00531531	134	0.00548775	144	0.00542332
Trp	TGG	402	0.0126201	454	0.00941342	332	0.011751	242	0.0129989	382	0.0102033	287	0.0117536	332	0.0125038
	TGA	407	0.012777	556	0.0115283	407	0.0144055	273	0.014664	507	0.013542	329	0.0134737	367	0.0138219
Tyr	TAT	1005	0.0315502	1966	0.0407639	1609	0.0569497	1012	0.0543589	1739	0.0464489	1226	0.0502089	1261	0.0474917
	TAC	573	0.0179883	735	0.0152398	462	0.0163522	328	0.0176183	544	0.0145303	374	0.0153166	472	0.0177764

## Sheet: Table S3
Table S3 Local BLAST analysis of the Laetiporus sulphureus mitogenome against itself
Species	Identitie (%)	Aligned length (bp)	Mismatched bases (bp)	Gaps (bp)	from	to	from	to	evalue
L.sulphureus	92.715	151	8	3	75475	75624	24835	24983	1.54e-55
L.sulphureus	92.715	151	8	3	24835	24983	75475	75624	1.54e-55
L.sulphureus	88.158	152	15	3	80834	80984	25098	25247	2.02e-44
L.sulphureus	88.158	152	15	3	25098	25247	80834	80984	2.02e-44
L.sulphureus	90.476	126	7	3	76538	76659	31030	30906	2.04e-39
L.sulphureus	90.476	126	7	3	30906	31030	76659	76538	2.04e-39
L.sulphureus	100	77	0	0	44033	44109	43956	44032	7.38e-34
L.sulphureus	100	77	0	0	43956	44032	44033	44109	7.38e-34
L.sulphureus	100	64	0	0	63521	63584	45888	45825	1.24e-26
L.sulphureus	100	64	0	0	45825	45888	63584	63521	1.24e-26
L.sulphureus	98.148	54	0	1	42559	42611	38413	38466	7.54e-19
L.sulphureus	98.148	54	0	1	38413	38466	42559	42611	7.54e-19
L.sulphureus	97.778	45	1	0	81865	81909	79370	79414	2.11e-14
L.sulphureus	97.778	45	1	0	79370	79414	81865	81909	2.11e-14
L.sulphureus	95.652	46	2	0	94912	94957	19184	19229	2.73e-13
L.sulphureus	95.652	46	2	0	19184	19229	94912	94957	2.73e-13
L.sulphureus	97.561	41	1	0	38299	38339	13586	13546	3.53e-12
L.sulphureus	97.561	41	1	0	13546	13586	38339	38299	3.53e-12
L.sulphureus	100	38	0	0	54969	55006	52947	52984	3.53e-12
L.sulphureus	100	38	0	0	52947	52984	54969	55006	3.53e-12
L.sulphureus	100	34	0	0	82625	82658	35856	35889	5.91e-10
L.sulphureus	100	34	0	0	43860	43893	42534	42567	5.91e-10
L.sulphureus	100	34	0	0	35856	35889	82625	82658	5.91e-10
L.sulphureus	97.143	35	1	0	29779	29813	26563	26597	7.65e-09
L.sulphureus	97.143	35	1	0	26563	26597	29779	29813	7.65e-09
L.sulphureus	90.909	44	2	2	58587	58629	38328	38286	2.75e-08
L.sulphureus	90.909	44	2	2	38286	38328	58629	58587	2.75e-08
L.sulphureus	97.143	35	0	1	85778	85811	84742	84776	2.75e-08
L.sulphureus	97.143	35	0	1	84742	84776	85778	85811	2.75e-08
L.sulphureus	90.476	42	4	0	80638	80679	16274	16233	9.89e-08
L.sulphureus	90.476	42	4	0	16274	16233	80638	80679	9.89e-08
L.sulphureus	100	30	0	0	80707	80736	47409	47438	9.89e-08
L.sulphureus	86.275	51	7	0	16233	16283	80679	80629	9.89e-08
L.sulphureus	86.275	51	7	0	80679	80629	16233	16283	9.89e-08
L.sulphureus	100	30	0	0	47409	47438	80707	80736	9.89e-08

## Sheet: Table S4
Table S4 Tandem repeats detected in the mitogenomes of Polyporales using the online program Tandem Repeats Finder with default parameters
Species	Indices	Period Size	Copy Number	Consensus Size	Percent Matches	Percent Indels	Score	A	C	G	T	Entropy (0-2)	Repeat motif
L. sulphureus	9388--9428	14	2.9	14	85	0	55	4	17	7	70	1.28	TTTCTTTTGTCTTA
L. sulphureus	13227--13256	14	2.1	14	100	0	60	36	6	0	56	1.26	TATTTAATATTTCA
L. sulphureus	18348--18387	20	2	20	100	0	80	25	25	35	15	1.94	CCTATCCCGGTAGGGAAAGG
L. sulphureus	21714--21749	9	4	9	96	0	63	77	11	2	8	1.08	TAAACAAAA
L. sulphureus	25886--25931	20	2.2	21	77	11	51	47	4	19	28	1.68	TAAGATATAAGGTTAATGTAC
L. sulphureus	26676--26708	8	4.1	8	100	0	66	48	0	12	39	1.4	TAATAATG
L. sulphureus	40867--40900	8	4.3	8	100	0	68	64	23	0	11	1.26	AACTAAAC
L. sulphureus	43956--44109	77	2	77	100	0	308	25	18	18	37	1.93	CAATTTAATCCCAACAACTATTGTTCTATGCTGTAGGCATAGGATGTTAAGTATGCTGCCTATTGCTTGATATGTCT
L. sulphureus	50569--50606	9	4.2	9	100	0	76	57	0	21	21	1.4	AATTAAAGG
L. sulphureus	50573--50613	18	2.3	18	91	0	64	60	0	24	14	1.34	AAAGGAATTAAAGGAAAA
L. sulphureus	64129--64169	19	2.1	20	86	4	57	48	9	0	41	1.36	TAATTAAATACTAAACTAAT
L. sulphureus	75566--75591	13	2	13	100	0	52	38	0	15	46	1.46	TATTAGTAATAGT
L. sulphureus	94731--94770	7	5.7	7	100	0	80	0	30	12	57	1.36	TTCTCTG
L. sulphureus	98526--98555	10	2.8	11	90	10	53	0	20	13	66	1.24	TTCTTTTCTGG
L. sulphureus	98576--98605	7	4.3	7	95	0	51	43	23	33	0	1.54	GAGACAC
P. radiata	5718--5758	20	2	21	85	4	57	39	14	17	29	1.89	TAAGTCGAAGACTAAAGCTTA
P. radiata	9544--9592	13	3.8	13	100	0	98	32	22	38	6	1.79	AAAGCGAGGCGCT
P. radiata	22594--22631	17	2.2	17	90	0	58	50	0	0	50	1	TTTAAATTAAAATTAAA
P. radiata	23000--23038	14	2.8	13	88	7	51	28	23	20	28	1.99	CCTTAAGTAGCGA
P. radiata	24769--24818	19	2.6	19	87	3	64	80	0	2	18	0.82	AATAAAAATAAAAAAAAAA
P. radiata	24769--24818	6	7.8	6	80	12	55	80	0	2	18	0.82	AATAAA
P. radiata	35725--35766	5	8.2	5	89	5	57	64	0	0	35	0.94	TAAAT
P. radiata	35726--35765	21	1.9	21	94	0	71	67	0	0	32	0.91	AAATTAAATTAAATAAAATAA
P. radiata	36624--36654	15	2.1	14	94	5	53	80	0	0	19	0.71	ATTAAAAAAAAAAA
P. radiata	36789--36822	12	3.1	11	88	12	52	32	0	2	64	1.08	TATATTTAATT
P. radiata	42713--42777	27	2.4	27	86	0	85	29	12	21	36	1.9	TAAAGAGTCTGTGGTAGATAATGTCTC
P. radiata	43459--43501	5	8.6	5	85	14	54	79	20	0	0	0.74	AAAAC
P. radiata	43459--43501	23	1.9	22	90	4	68	79	20	0	0	0.74	AAAACAAACAAAAAAACAAAAC
P. radiata	43752--43828	30	2.4	31	87	8	102	77	6	3	11	1.08	AAAAACAAAAAAAAAAAAATAAAAAATACTT
P. radiata	44492--44546	24	2.3	24	100	0	110	50	0	5	43	1.25	TTAAAGATTTAAATATAATATATT
P. radiata	44787--44817	5	6.2	5	100	0	62	22	0	0	77	0.77	ATTTT
P. radiata	44775--44814	15	2.7	15	88	3	55	25	0	0	75	0.81	TTTATTTTATTAAAT
P. radiata	55731--55760	14	2.1	14	100	0	60	23	30	20	26	1.98	ACTTAAGGCTCGCT
P. radiata	56867--56892	12	2.2	12	100	0	52	0	38	15	46	1.46	TTTGCCTTCGCC
P. radiata	57011--57051	11	3.6	11	86	3	55	53	0	0	46	1	TTAAATTATAA
P. radiata	60899--60938	5	8	5	100	0	80	60	0	0	40	0.97	TTAAA
P. radiata	69871--69962	27	3.1	29	83	10	107	14	15	30	40	1.86	TTGTAGCGGTAGGGACTCTAGCTTGTTTT
P. radiata	71972--72012	16	2.4	18	84	12	59	24	0	0	75	0.8	TATTTTTATTTATATTAT
P. radiata	78377--78402	5	5.2	5	100	0	52	80	0	0	19	0.71	AAATA
P. radiata	80254--80279	6	4.3	6	100	0	52	80	0	0	19	0.71	TAAAAA
P. radiata	81286--81310	9	2.8	9	100	0	50	24	20	44	12	1.85	TAGGAGCCG
P. radiata	81526--81558	10	3.4	10	83	8	50	6	15	0	78	0.93	CTTTATTTTT
P. radiata	84825--84868	5	8.6	5	97	2	79	81	0	0	18	0.68	AAATA
P. radiata	85927--86004	28	2.8	27	88	7	111	33	14	28	24	1.94	TTAAGCGGTAGGACTATTAAGAGACAC
P. radiata	87088--87122	9	3.9	9	100	0	70	11	45	20	22	1.82	GCTCCTACG
P. radiata	88794--88827	16	2.1	16	100	0	68	23	32	17	26	1.97	CTACGGACTCTTAAGC
P. radiata	88925--88962	19	2	19	94	0	67	50	15	13	21	1.78	GCTCAGAATATTAAAAAAC
P. radiata	89376--89409	16	2.1	16	88	5	50	17	0	0	82	0.67	TTTTTATTTATTTTTA
P. radiata	90563--90654	5	18.4	5	100	0	184	19	0	0	80	0.71	TTTAT
P. radiata	91464--91496	16	2.1	16	100	0	66	27	24	24	24	2	AGCTGCTTAAGAGTCC
P. radiata	91503--91532	14	2.1	14	93	0	51	0	0	20	80	0.72	GTTTTTGTTTGTTT
P. radiata	91584--91625	20	2	20	86	9	57	9	21	28	40	1.84	GCCGTAGGACTCGCTTTTTT
P. radiata	92521--92550	14	2.1	14	100	0	60	36	6	30	26	1.82	AGGGACTATTAAGT
P. radiata	94557--94610	26	2.1	26	92	0	90	7	35	22	35	1.82	TCCCTACTCGCTAGCTTGGCTAGGCT
P. radiata	96073--96100	14	2	14	100	0	56	35	7	28	28	1.84	AGGGACTATTAAGT
P. radiata	96087--96148	24	2.6	24	97	0	115	30	6	32	30	1.83	AGGGACTATTAAGTTTTAAGCGGG
P. radiata	97928--97970	5	8.6	5	80	19	54	39	2	0	58	1.11	TTATA
P. radiata	97931--97970	11	3.2	13	82	17	57	40	2	0	57	1.12	TATTATATTATAT
P. radiata	97928--97966	19	2.1	19	90	9	62	38	2	0	58	1.12	TTATATTAATATTATATTA
P. radiata	97928--97971	14	2.9	16	80	19	58	40	2	0	56	1.11	TTATATTATATTAATA
P. radiata	98586--98628	14	3.1	14	93	0	77	27	20	16	34	1.94	TTAATAGTCGCTAC
P. radiata	100820--100851	11	2.8	11	95	4	55	12	0	0	87	0.54	TTTTTTTATTT
P. radiata	101918--101953	14	2.6	14	90	0	54	19	30	19	30	1.96	TCGCTACTTAAGGC
P. radiata	101934--101975	22	1.9	22	85	0	57	23	23	21	30	1.99	GCTACTTAAGGCGCGATACTAT
P. radiata	102633--102662	5	6	5	100	0	60	20	20	40	20	1.92	AGGCT
P. radiata	103162--103208	24	2	24	86	0	67	27	4	0	68	1.08	TTATATTTTATATTAATTATATTC
P. radiata	103153--103247	35	2.8	34	74	15	88	28	5	1	65	1.21	TTTTATTTTTATTATATTATATTTAACTCTATTA
P. radiata	103165--103246	30	2.8	28	77	17	87	29	6	0	64	1.17	TATTTTTATTATATTATATCTTATATTT
P. radiata	104369--104407	7	5.6	7	90	0	60	12	15	25	46	1.81	TAGTCTG
P. radiata	108933--108969	6	6.3	6	82	17	51	32	0	0	67	0.91	TTTATA
P. radiata	108934--108996	26	2.7	23	81	15	83	38	0	0	61	0.96	TTATATTTATATTTTATATTATA
P. radiata	108934--108994	5	12.4	5	79	10	72	39	0	0	60	0.97	TTATA
P. radiata	114890--114970	30	2.5	30	84	11	90	59	22	13	4	1.54	AAAAAACAAAAACAAAACAAGGCCTACGGC
P. radiata	115645--115677	5	6.6	5	92	0	57	84	15	0	0	0.61	AAAAC
P. radiata	116801--116916	7	17.1	7	94	5	204	72	0	0	27	0.85	AAATTAA
P. radiata	116801--116910	40	2.8	40	95	2	195	72	0	0	27	0.85	AAATTAAAAATTAAAAATTAAAAATTAAAATAAAAATTAA
P. radiata	116801--116916	47	2.5	47	95	2	207	72	0	0	27	0.85	AAATTAAAAATTAAAAATTAAAATTAAAAATAAAAATTAAAAATTAA
P. radiata	117014--117095	6	13.7	6	94	0	146	67	0	1	31	0.99	TAAATA
P. radiata	117814--117861	14	3.4	14	88	0	69	27	16	31	25	1.97	GTAGCGAGCCTTAA
P. radiata	117875--117911	13	2.9	13	92	4	58	8	5	2	83	0.88	TCTTTTTTTTTAT
P. radiata	118262--118303	18	2.3	18	92	8	68	23	14	9	52	1.71	TTAATTTAGCGCTATCTT
P. radiata	118374--118459	6	14.3	6	100	0	172	66	0	0	33	0.92	ATTAAA
P. radiata	127162--127219	4	13.8	4	94	5	89	77	22	0	0	0.77	AAAC
P. radiata	127390--127434	5	9	5	100	0	90	60	0	0	40	0.97	AAATT
P. radiata	129562--129602	16	2.6	16	88	3	57	29	12	29	29	1.93	GTTTAAGAGTCCGTAG
P. radiata	133241--133274	18	1.9	18	88	5	52	32	11	5	50	1.63	ATTAAATCTTGATTCTAC
P. radiata	133724--133768	6	7.5	6	80	9	56	33	0	11	55	1.35	TTATGA
P. radiata	133724--133775	12	4.3	12	85	9	70	32	0	11	55	1.36	TTATGATTATTA
P. radiata	133743--133776	9	3.8	9	84	0	50	32	0	8	58	1.29	TATTATTAG
P. radiata	133724--133776	18	2.9	18	86	5	72	32	0	11	56	1.35	TTATGATTAGTATTATTA
P. radiata	139884--139917	12	3.1	11	88	12	52	64	2	0	32	1.08	AAATTAAATAT
P. radiata	140052--140082	15	2.1	14	94	5	53	19	0	0	80	0.71	ATTTTTTTTTTTTA
P. radiata	140638--140676	16	2.3	17	82	13	53	53	0	0	46	1	TTTAAAAATTAAAATTA
P. radiata	140646--140681	16	2.1	18	90	10	58	47	0	0	52	1	TTAAAATTATATTAATAT
P. radiata	144168--144218	14	3.6	14	75	0	57	25	27	21	25	1.99	GAGCCTTAAGTAGC
P. radiata	147317--147375	20	3	20	94	0	100	32	23	15	28	1.95	GCTACTTAATAGTCCATACG
P. radiata	150220--150283	28	2.2	31	88	8	98	57	17	6	18	1.6	AAAAAGCTACGCACAAATAATATTAAAATCT
P. radiata	151510--151545	5	7.2	5	100	0	72	77	0	0	22	0.76	TAAAA
P. radiata	151765--151799	7	5	7	92	0	61	17	25	28	28	1.97	TCCGTAG
P. radiata	153605--153634	16	1.9	16	93	6	53	23	20	16	40	1.91	GTTTTTAACCACGTAG
P. radiata	154346--154389	16	2.8	16	89	0	70	22	29	18	29	1.97	CCAGCTGCTTAATAGT
T. cingulata	22612--22649	15	2.5	15	86	0	58	84	5	0	10	0.77	ATAAAAAAAAACAAA
T. cingulata	24905--24966	26	2.4	27	81	10	76	66	1	1	30	1.11	AAAAAAATAAGTAAAAATATTATTATA
T. cingulata	26758--26791	18	1.9	17	88	5	50	32	2	0	64	1.08	ATTTTATATTAATATTT
T. cingulata	26992--27023	4	8	4	100	0	64	75	0	0	25	0.81	TAAA
T. cingulata	28049--28079	5	6.2	5	92	0	53	58	0	0	41	0.98	AAATT
T. cingulata	31214--31260	5	9	5	90	9	76	61	0	0	38	0.96	TAATA
T. cingulata	32026--32071	9	5.2	9	82	15	60	76	0	0	23	0.79	AATAAAATA
T. cingulata	32026--32071	4	10.5	4	82	17	56	76	0	0	23	0.79	AATA
T. cingulata	32026--32071	13	3.5	13	96	3	83	76	0	0	23	0.79	AATAAATAAATAA
T. cingulata	32027--32079	22	2.4	22	84	12	65	75	1	0	22	0.9	ATAAAATAAATAAATAAAATAA
T. cingulata	32032--32079	9	5.5	8	80	14	51	77	2	0	20	0.88	ATAAAAAA
T. cingulata	48489--48542	26	2.2	23	84	15	65	18	18	3	59	1.52	TTTTTTTAATTTTATACACCCCT
T. cingulata	49818--49896	42	2	41	82	12	101	49	5	10	35	1.59	TAATATTGAAAGTAATATTCAACAGAAAATATTAGAGATTC
T. cingulata	66830--66886	6	9.3	6	82	1	69	31	0	5	63	1.17	TATATT
T. cingulata	66834--66892	18	3.3	18	73	21	52	28	0	6	64	1.19	TTTATATTTATAGTTTAG
T. cingulata	66932--66982	25	2.1	24	82	10	59	45	7	3	43	1.51	AAAATTAAAGATTGTCTTTATATA
T. cingulata	68978--69047	26	2.7	25	77	20	72	64	1	1	32	1.11	AATATAAATATAAATAATTAAATAA
T. cingulata	85934--86016	5	15.8	5	89	9	103	74	0	0	25	0.82	ATAAA
T. cingulata	85937--86013	17	4.6	17	90	8	122	75	0	0	24	0.81	AAATAAAATAAAATAAT
G. lucidum	11224--11259	18	2	18	88	0	54	27	11	19	41	1.85	TTAGCTGGAACTATATTA
G. lucidum	47870--47910	15	2.9	15	86	13	52	60	7	0	31	1.24	AATTCAAAAATATTA
G. applanatum	44206--44233	13	2.2	13	100	0	56	42	0	7	50	1.3	TTAAATTTTGAAA
G. applanatum	50163--50198	19	1.9	18	88	5	54	41	5	0	52	1.24	TTTATATATAAATATATT
G. applanatum	50277--50314	20	1.9	20	84	10	51	73	5	2	18	1.14	AAAAAATGAAAAATATAACC
G. applanatum	52665--52690	13	2	13	100	0	52	61	0	0	38	0.96	TTTTAAATAAAAA
G. applanatum	79773--79810	18	2.1	18	90	5	58	50	7	0	42	1.31	AAATAATAACCATTTTTA
G. applanatum	80902--80932	14	2.1	15	94	5	55	29	0	6	64	1.18	AATATTTTAGTTTTT
G. applanatum	88330--88362	15	2.2	15	94	0	57	57	12	0	30	1.35	AATTCAAAAACATTA
G. applanatum	90709--90752	20	2.2	20	95	0	79	22	4	18	54	1.61	GTTTATTTTAGTGTGCAAAT
G. applanatum	93522--93546	4	6.3	4	100	0	50	24	0	0	76	0.8	TATT
G. applanatum	93541--93600	26	2.3	26	88	0	84	25	1	26	46	1.62	TTATTTGAGTTATTAAGATGTTGGAA
G. applanatum	93695--93728	9	3.7	9	92	7	59	11	8	23	55	1.63	TTTTGACTG
G. applanatum	93694--93727	10	3.5	10	92	8	52	8	8	23	58	1.56	TTTTGGACTG
G. applanatum	115482--115506	5	5	5	100	0	50	0	0	20	80	0.72	GTTTT
G. applanatum	118682--118745	23	3	21	77	20	55	56	3	3	37	1.31	TAAAAATATTAAATTATTAAT
G. applanatum	118714--118754	20	2	20	90	9	66	58	4	2	34	1.32	TAAATTATAATTGAAACAAA
G. meredithae	15529--15627	12	7.5	12	68	18	63	52	7	18	22	1.69	ATAATACAGGAG
G. meredithae	15527--15629	15	7.5	15	69	18	89	52	6	17	23	1.68	TAATAATACAGGAGA
G. meredithae	15522--15628	27	4	27	100	0	214	51	7	18	22	1.71	GGATCTAATAATACAGGAGATAATAAA
G. meredithae	18702--18737	18	2	18	88	0	54	33	11	16	38	1.84	TTAGCAGGAACTATATTA
G. meredithae	24507--24547	20	2.2	18	86	8	55	46	2	12	39	1.54	TGAAATTTTAATTAAAGA
G. meredithae	39936--39963	12	2.3	12	100	0	56	39	10	0	50	1.37	TCTAATTAATAT
G. meredithae	53121--53160	21	1.9	21	89	0	62	30	20	5	45	1.72	ACCTAATAATTCTTCTAATTT
G. meredithae	56127--56187	22	2.7	22	80	10	61	29	1	3	65	1.18	TTTTTAATATTTTAATATTTAG
G. meredithae	62059--62101	21	2.1	21	91	4	70	44	27	2	25	1.66	CCAAAAAATCATCAATTTTCA
G. meredithae	62059--62117	20	2.9	21	82	5	59	42	27	1	28	1.65	CCAAAAAATCACCAATTTTCA
G. meredithae	77375--77415	20	2	20	90	9	66	58	4	2	34	1.32	TAAATTATAATTGAAACAAA
G. meredithae	78246--78275	8	3.8	8	100	0	60	60	0	0	40	0.97	TATAATAA
G. sinense	21612--21646	18	1.9	18	88	0	52	28	14	17	40	1.88	TTAGCCGGAACTATATTA
G. sinense	37676--37754	30	2.7	29	77	11	88	77	2	1	18	0.96	AAATAAAAAAAAATAATATTATAAAAAAC
G. sinense	37697--37767	20	3.3	21	84	9	90	81	2	0	15	0.8	TAAAAAAAAATAAAAAACAAA
G. sinense	37698--37767	13	5.2	13	75	13	54	82	2	0	14	0.77	AAAATAAAAAAAA
G. sinense	37701--37767	26	2.5	25	77	20	73	82	2	0	14	0.79	ATAAAAATAAAAAAAAAAAAAAAAT
G. sinense	62273--62304	11	2.9	11	90	0	55	40	0	0	59	0.97	TATATTTAATA
G. sinense	77855--77887	16	2.1	16	88	11	50	36	3	3	57	1.29	TTTTATTATAACAATT
G. sinense	83333--83391	4	14.8	4	100	0	118	76	0	0	23	0.79	AAAT

## Sheet: Table S5
Table S5 Distribution of repeat loci in the mitogenome of Laetiporus sulphureus searched by REPuter
1st repeat length	Starting position	Match direction	2nd repeat length	Starting position	E-value
77	43955	F	77	44032	1.26e-37
64	45824	P	64	63520	8.45e-30
60	30938	P	60	76566	2.16e-27
39	79375	F	39	81870	9.51e-15
38	52946	F	38	54968	3.81e-14
36	25123	F	36	80859	6.09e-13
36	38430	F	36	42575	6.09e-13
34	35855	F	34	82624	9.74e-12
34	42533	F	34	43859	9.74e-12
33	94730	F	33	94737	3.9e-11
32	19197	F	32	94925	1.56e-10
32	40052	P	32	86541	1.56e-10
31	26675	R	31	26675	6.23e-10
31	84745	F	31	85780	6.23e-10
30	13545	P	30	38309	2.49e-09
30	24837	F	30	75478	2.49e-09
30	24953	F	30	75594	2.49e-09
30	47408	F	30	80706	2.49e-09
29	24866	F	29	75506	9.98e-09
29	26562	F	29	29778	9.98e-09
29	50568	F	29	50577	9.98e-09
28	16232	P	28	80651	3.99e-08
28	38300	P	28	58586	3.99e-08
27	18876	R	27	18876	1.6e-07
27	26681	R	27	26681	1.6e-07
26	19116	F	26	20381	6.38e-07
26	23566	F	26	85521	6.38e-07
26	27898	F	26	45307	6.38e-07
26	40866	F	26	40874	6.38e-07
26	94730	F	26	94744	6.38e-07
25	1291	F	25	77082	2.55e-06
25	26675	F	25	26683	2.55e-06
25	40267	F	25	98408	2.55e-06
25	70630	F	25	87665	2.55e-06
24	8847	F	24	10477	1.02e-05
24	25809	R	24	25809	1.02e-05
23	5838	P	23	69376	4.09e-05
23	26675	R	23	26675	4.09e-05
23	31216	F	23	64520	4.09e-05
23	35452	F	23	79694	4.09e-05
23	45690	F	23	73809	4.09e-05
22	19553	F	22	94891	0.000163
22	29134	P	22	75009	0.000163
22	31416	F	22	87783	0.000163
22	36704	F	22	77235	0.000163
22	46156	F	22	47344	0.000163
22	93000	F	22	98166	0.000163
21	19524	F	21	73522	0.000654
21	30916	P	21	76627	0.000654
21	31421	P	21	96484	0.000654
F: forward (direct) repeat; P: palindromic repeat; R: reverse repeat

## Sheet: Table S6
Tabel S6 Local BLAST searches between the mitochondrial genomes and the nuclear genomes of Laetiporus sulphureus
Mitogenome	Nuclear genome	Identitie (%)	Aligned length (bp)	Mismatched bases (bp)	Gaps (bp)	mitogenome		genome		evalue
						from	to	from	to
L.sulphureus	KV427606.1	91.284	654	52	4	31437	32088	1389249	1388599	0
L.sulphureus	KV427606.1	93.407	455	17	4	32613	33054	1382953	1382499	0
L.sulphureus	KV427606.1	97.784	361	8	0	33476	33836	1379259	1378899	8.53e-176
L.sulphureus	KV427606.1	93.651	378	17	2	33084	33455	1382501	1382125	2.44e-156
L.sulphureus	KV427606.1	84.016	488	76	2	31970	32455	1387088	1386601	4.23e-129
L.sulphureus	KV427606.1	96.983	232	6	1	36365	36596	1374688	1374458	3.39e-105
L.sulphureus	KV427606.1	86.207	348	37	7	90954	91299	1374177	1373839	1.59e-98
L.sulphureus	KV427606.1	89.474	285	9	4	35069	35353	1377783	1377520	9.62e-91
L.sulphureus	KV427606.1	94.413	179	10	0	73374	73552	1390856	1390678	2.75e-71
L.sulphureus	KV427606.1	96.815	157	5	0	10027	10183	1380542	1380386	2.14e-67
L.sulphureus	KV427606.1	89.005	191	13	4	51348	51532	1377301	1377113	2.17e-57
L.sulphureus	KV427606.1	92.466	146	9	2	81918	82062	1389238	1389094	1.02e-50
L.sulphureus	KV427606.1	94.574	129	7	0	32514	32642	1383510	1383382	1.7e-48
L.sulphureus	KV427606.1	82.648	219	35	3	88540	88758	1383882	1384097	1.03e-45
L.sulphureus	KV427606.1	83.333	168	28	0	32258	32425	1385790	1385623	3.74e-35
L.sulphureus	KV427606.1	94.624	93	5	0	87985	88077	1383397	1383489	8.1e-32
L.sulphureus	KV427606.1	92.708	96	6	1	55512	55606	690607	690512	1.36e-29
L.sulphureus	KV427606.1	96.296	81	2	1	96527	96607	1376497	1376576	6.3e-28
L.sulphureus	KV427606.1	97.297	74	2	0	10365	10438	1380347	1380274	2.93e-26
L.sulphureus	KV427606.1	96.078	51	2	0	33452	33502	1382080	1382030	1.79e-13
L.sulphureus	KV427606.1	93.878	49	3	0	91211	91259	1372904	1372856	1.08e-10
L.sulphureus	KV427606.1	100	39	0	0	93941	93979	450761	450723	3.88e-10
L.sulphureus	KV427606.1	97.059	34	1	0	19613	19646	1387193	1387226	1.09e-05
L.sulphureus	KV427606.1	100	29	0	0	10480	10508	1389475	1389503	0.00014
L.sulphureus	KV427650.1	98.02	101	1	1	1498	1597	318736	318836	1.03e-40
L.sulphureus	KV427650.1	95.238	84	3	1	2464	2547	318580	318662	6.3e-28
L.sulphureus	KV427650.1	96.203	79	3	0	1677	1755	318659	318737	2.27e-27
L.sulphureus	KV427650.1	98.611	72	1	0	5178	5249	319598	319527	8.16e-27
L.sulphureus	KV427650.1	100	44	0	0	3148	3191	319660	319617	6.44e-13
L.sulphureus	KV427650.1	93.182	44	2	1	39232	39275	318527	318569	2.33e-07
L.sulphureus	KV427622.1	100	88	0	0	64743	64830	497853	497940	2.24e-37
L.sulphureus	KV427622.1	100	37	0	0	19297	19333	497818	497782	5.01e-09
L.sulphureus	KV427701.1	100	67	0	0	51182	51248	40932	40866	1.06e-25
L.sulphureus	KV427701.1	100	51	0	0	45154	45204	40941	40991	8.27e-17
L.sulphureus	KV427701.1	100	40	0	0	45165	45204	40866	40827	1.08e-10
L.sulphureus	KV427609.1	91.304	69	6	0	32505	32573	1115493	1115561	8.27e-17
L.sulphureus	KV427609.1	87.324	71	6	2	88039	88109	1115561	1115494	8.33e-12
L.sulphureus	KV427612.1	100	48	0	0	19004	19051	241572	241525	3.85e-15
L.sulphureus	KV427616.1	98.039	51	0	1	64888	64937	525626	525576	1.38e-14
L.sulphureus	KV427616.1	100	33	0	0	44205	44237	525514	525482	8.39e-07
L.sulphureus	KV427610.1	97.826	46	1	0	66127	66172	304712	304757	2.32e-12
L.sulphureus	KV427627.1	88.71	62	0	1	57483	57537	241198	241137	5.01e-09
L.sulphureus	KV427623.1	100	33	0	0	69308	69340	443066	443098	8.39e-07
L.sulphureus	KV427640.1	100	32	0	0	16595	16626	10311	10342	3.02e-06
L.sulphureus	KV427632.1	100	31	0	0	33305	33335	91471	91501	1.09e-05
